# Supplementary material for: Effect of movement‐evoked and tonic experimental pain on muscle force production
Source: Scand J Med Sci Sports. 2023 Oct 6;34(1):e14509. doi: 10.1111/sms.14509 (PMC10952217; doi:10.1111/sms.14509)
Supplement: Supplementary file 1 — Table S1. [file SMS-34-0-s001.xlsx]

## Sheet: data_all
	Table S1. Complete dataset, including torque, muscle activation, pain and stimulation current data
	PEAK TORQUE (Nm)							PEAK ROOT MEAN SQUARE - VASTUS LATERALIS (mV)							PEAK ROOT MEAN SQUARE - BICEPS FEMORIS (mV)							TIME TO PEAK TORQUE (s)							CONTRACTION DURATION (s)							PAIN RATINGS (NRS)							STIMULATION CURRENT (mA)					PEAK TORQUE (Nm)
ID	Tonic Baseline	Tonic Pain	Tonic Post	Task-relevant Baseline	Task-relevant Pain	Task-relevant Post		Tonic Baseline	Tonic Pain	Tonic Post	Task-relevant Baseline	Task-relevant Pain	Task-relevant Post		Tonic Baseline	Tonic Pain	Tonic Post	Task-relevant Baseline	Task-relevant Pain	Task-relevant Post		Tonic Baseline	Tonic Pain	Tonic Post	Task-relevant Baseline	Task-relevant Pain	Task-relevant Post		Tonic Baseline	Tonic Pain	Tonic Post	Task-relevant Baseline	Task-relevant Pain	Task-relevant Post		Tonic Baseline	Tonic Pain	Tonic Post	Task-relevant Baseline	Task-relevant Pain	Task-relevant Post		Tonic pain 1/10	Tonic pain 4/10	Task-relevant pain 1/10	Task-relevant pain 4/10		Day 1	Day 2
P01	203.551	199.342	193.229	192.062	192.958	190.7		478.252	370.173	382.706	213.221	221.525	210.474		21.2486	15.5157	16.7042	17.3809	21.4296	15.6653		0.982167	0.609667	0.558	1.17617	1.28983	1.92267		5.49033	5.92633	5.70733	4.80717	5.24467	5.00633		3.33333	2	NA	2	4	NA		1.5	10	1.5	14.5		203.55	192.06
P02	238.338	223.517	235.969	246.783	226.429	255.327		NA	NA	NA	NA	NA	NA		NA	NA	NA	NA	NA	NA		1.4795	1.36417	1.82167	1.39333	2.4965	1.51283		5.51067	6.35367	5.82217	5.93383	5.97333	5.6775		4	3	NA	1	3.33333	NA		3	6	1	4.5		238.34	246.78
P03	187.976	159.82	188.802	202.901	168.983	198.161		131.773	120.16	139.299	136.665	108.267	128.18		13.1851	13.6063	13.7692	12.0945	11.2515	10.8236		1.74467	2.51217	1.77117	2.40467	2.13467	1.71633		5.22617	5.29083	5.41233	5.197	5.116	5.13783		4	3	NA	1.33333	2.33333	NA		1.5	9	1	6.5		202.9	187.98
P04	122.111	114.625	129.485	78.7006	75.2842	107.386		157.695	141.073	162.104	152.092	153.842	192.216		17.0727	15.5249	16.7176	10.7321	10.2544	15.0965		2.722	3.77383	2.55033	5.08	4.81383	4.10117		5.69417	6.87883	6.185	6.26133	6.1535	6.6215		4.33333	3.33333	NA	2.33333	6	NA		2	5.5	2.5	7.5		78.7	122.11
P05	250.503	233.381	256.962	200.04	151.026	206.122		137.971	109.148	125.323	97.9496	77.3029	110.321		23.6704	24.3219	28.1874	25.7312	25.6555	26.837		2.19783	2.53217	2.76033	1.60183	3.2175	2.85467		5.07717	6.139	5.57267	5.64017	5.70867	5.27533		3	1.66667	NA	0.666667	2	NA		2	6.5	2.5	6		250.5	200.04
P06	85.1917	99.7732	99.8072	92.6345	97.0693	88.8847		77.4089	90.4851	79.4945	98.1212	92.1387	81.9378		27.9896	30.3656	29.6136	19.3022	19.7508	17.119		3.12783	3.35933	3.2075	3.072	3.131	1.53833		5.61283	6.23633	5.35983	5.1905	5.0835	5.02883		4	3	NA	3	4	NA		2	5	1.5	3.5		85.19	92.63
P07	192.352	156.766	168.852	194.574	157.069	169.128		73.7157	83.8134	105.542	82.4897	74.2061	74.3928		29.7508	28.2954	31.9249	42.8388	37.3932	38.7441		0.856	2.00033	1.558	1.04033	1.26	1.141		4.95683	5.5395	5.11383	4.68467	5.01083	5.15467		4.66667	2	NA	1	3	NA		0.5	2.5	0.5	3		192.35	194.57
P08	164.184	159.894	154.185	167.649	140.994	159.052		388.852	378.904	241.089	204.378	170.907	175.933		40.0077	34.1476	23.9343	23.5277	15.4073	20.385		1.686	1.97833	1.28333	1.5645	3.05267	1.19333		5.50917	5.581	5.14583	5.39017	5.22417	5.46133		3.33333	2.16667	NA	1	2	NA		1	4	1.5	4.5		167.65	164.18
P09	166.719	150.454	157.963	175.158	146.62	150.547		137.935	121.849	141.824	125.74	93.3911	100.836		24.1211	26.4776	23.3664	18.9827	15.0667	17.5154		1.123	2.21233	1.24283	1.03583	1.18767	1.385		5.90733	6.16667	5.969	5.86467	5.95933	5.62533		4	2.66667	NA	1.16667	3	NA		1	4.5	1	3.5		175.16	166.72
P10	169.285	141.796	165.518	173.83	123.609	160.763		84.4007	81.1985	87.8817	84.83	43.9667	70.8998		21.7498	21.408	26.9084	20.473	9.14294	15.5337		1.04283	4.02717	1.22033	0.907667	0.415	2.163		5.60967	5.9635	5.69717	5.61467	5.49883	5.67167		3.66667	1.66667	NA	1.83333	4.66667	NA		1	4.5	1	4.5		173.83	169.29
P11	278.579	258.675	258.197	262.919	211.882	265.978		277.079	207.506	168.742	282.546	172.218	303.355		36.5768	30.4682	24.3808	35.6524	24.2539	38.3152		2.42217	2.75483	2.54733	2.124	3.93933	2.5995		5.25633	5.3385	5.51267	5.19633	5.403	5.03617		4.16667	3.33333	4.33333	1	2.66667	0.666667		1	5	2	8.5		278.58	262.92
P12	319.56	277.498	303.747	323.203	281.122	305.98		237.722	120.132	189.144	272.43	220.107	212.825		23.2258	16.2688	21.1935	16.8427	18.8317	17.5294		3.22283	3.43167	3.13567	3.51367	4.58633	3.03933		5.48767	5.32083	5.18517	5.79767	5.84683	5.28117		3.33333	1.66667	2.66667	1.5	3.33333	1		2	5	1.5	5		323.2	319.56
P13	200.173	163.424	227.735	239.315	191.147	231.67		104.244	83.424	106.112	123.987	81.2242	99.2479		13.2614	12.7828	23.8716	17.3988	12.5137	13.701		2.77433	3.22183	2.0885	2.8145	3.2925	3.81717		5.37533	5.62783	5.45733	5.831	6.6975	5.57033		3.5	3	3.66667	1	3	0.666667		1.5	7.5	2.5	8		239.31	200.17
P14	244.02	209.646	246.944	225.968	148.95	216.543		92.3623	74.7291	98.0321	92.7026	56.1752	87.0164		66.3331	51.7366	64.8046	41.4222	28.2034	42.2098		2.32917	2.19067	2.5575	1.97283	3.6225	2.79533		5.554	6.31733	5.77183	5.20233	5.56517	5.387		2.5	1.5	2.5	1	2	0		3	9.5	1.5	8.5		225.97	244.02
P15	318.612	220.217	286.844	313.529	190.111	293.288		209.833	141.742	170.522	152.761	92.3029	174.128		18.6385	10.3854	14.6181	19.0853	8.18373	9.46317		3.027	3.71267	2.01083	1.7975	3.40617	1.523		5.7955	6.48683	5.566	5.77233	5.5905	5.80733		3.66667	1.33333	2.66667	2.33333	4.33333	1.33333		1	2.5	1	2.5		318.61	313.53
P16	321.819	291.729	349.69	346.075	320.546	338.84		144.977	163.274	166.285	80.7396	69.0036	78.267		23.7321	25.5815	26.0301	19.5587	15.0976	17.2372		2.3385	3.0005	2.0705	4.45367	4.13917	4.53767		5.29683	5.723	5.02767	5.32333	5.20933	5.60817		4.66667	3	4.66667	1	3	0		1	5	1.5	5		321.82	346.08
P17	157.05	144.739	139.522	155.754	140.387	167.004		124.233	145.8	90.6409	112.47	97.8935	127.77		13.4555	16.3318	11.4638	9.75242	11.2162	10.2458		1.2295	3.0805	3.0395	2.43967	4.35633	3.53667		5.09383	6.2305	5.45767	5.87817	5.46783	5.77533		4	3	4	2	4	1.66667		1	3	2.5	7.5		157.05	155.75
P18	422.203	326.958	350.909	465.98	362.554	414.481		293.451	160.272	137.419	226.095	178.517	199.726		17.4895	11.7985	11.8998	16.0629	14.87	14.9799		3.29417	3.5345	3.5205	3.7195	4.284	3.36417		5.0475	5.64767	5.12467	5.59567	5.58383	5.5185		3.66667	2.33333	3.66667	2.66667	3.66667	1.66667		1.5	6.5	2	7		422.2	465.98
P19	159.91	143.9	171.204	177.075	158.515	204.425		88.9529	83.1298	111.643	78.411	75.6876	80.3014		14.6796	14.6315	17.3015	13.2589	14.7261	15.6521		2.939	2.5675	2.751	2.77217	2.8125	3.229		5.19483	5.35633	5.39783	5.52967	5.30183	5.604		4	2	4	2	3	1.33333		2.5	7	2.5	6.5		159.91	177.07
P20	105.773	87.0992	111.94	94.5165	59.6999	91.7097		97.9451	74.6108	94.1915	124.73	98.479	118.359		13.2748	10.5269	14.6208	18.8001	12.1924	14.4219		2.47383	2.26	2.19317	2.76183	3.13583	2.20367		5.16367	5.79183	4.8155	4.9495	5.4495	5.09483		3.33333	2.33333	2.33333	0.666667	3	0		1	8.5	1.5	8.5		94.52	105.77
P21	131.652	123.478	127.78	126.93	119.352	128.754		94.5529	78.139	82.325	107.43	84.9612	98.7356		15.3011	12.1428	13.6899	17.5058	13.4066	15.977		1.76067	2.885	1.56133	2.64017	2.19033	1.85633		5.718	5.54917	5.4355	5.14417	5.54183	5.4385		3.16667	0.666667	2.83333	1.66667	3.33333	0.833333		1	3.5	1	3.5		126.93	131.65
[truncated: 4 more columns]
